# Supplementary material for: Clinical Characterization and Founder Effect Analysis in Chinese Patients with Phospholipase A2-Associated Neurodegeneration
Source: Brain Sci. 2022 Apr 19;12(5):517. doi: 10.3390/brainsci12050517 (PMC9138368; doi:10.3390/brainsci12050517)
Supplement: Supplementary file 1 [file brainsci-12-00517-s001.zip]

Archive with 4 entries (2 files):
- brainsci-1650042-supplementary/
- brainsci-1650042-supplementary/Supplementary files (revised 2)/
- brainsci-1650042-supplementary/Supplementary files (revised 2)/Figure S1.pdf
- brainsci-1650042-supplementary/Supplementary files (revised 2)/Table S1-4 (revised 2).xlsx
