# Supplementary material for: Clinical Characterization and Founder Effect Analysis in Chinese Patients with Phospholipase A2-Associated Neurodegeneration
Source: Brain Sci. 2022 Apr 19;12(5):517. doi: 10.3390/brainsci12050517 (PMC9138368; doi:10.3390/brainsci12050517)
Supplement: Supplementary file 1 [file brainsci-12-00517-s001.zip › brainsci-1650042-supplementary/Supplementary files (revised 2)/Table S1-4 (revised 2).xlsx]

## Sheet: Table S1
Table S1. PLA2G6 mutations reported in Chinese patients
Reference	Number of cases	Number of families	Phenotype	Nucleotide change		Amino acid change
				Allele 1	Allele 2	Transcript 1	Transcript 2
This study	6	6	HSP	c.991G>T	c.1427+2T>A	p.D331Y	-
			EOPD	c.1077G>A	c.1670C>T	p.M358IfsX	p.S557L
			EOPD	c.991G>T	c.1117G>A	p.D331Y	p.G373R
			EOPD	c.991G>T	c.1915delG	p.D331Y	p.A639Qfs*27
			EOPD	c.967G>A	c.1450G>T	p.V323M	p.D484Y
			EOPD	c.991G>T	c.1631T>C	p.D331Y	p.M544T
Chu (2020) BMC Neurol 20, 101	3	3	DP	c.991G>T	c.1077G>A	p.D331Y	p.M358IfsX
			EOPD	c.991G>T	c.991G>T	p.D331Y	p.D331Y
			EOPD	c.991G>T	c.991G>T	p.D331Y	p.D331Y
Tan (2020) Zhonghua Yi Xue Yi Chuan Xue Za Zhi 37, 21	1	1	INAD	c.668C>A	c.2266C>T	p.P223Q	p.Q756X
Jiao (2020) Parkinsonism & Related Disorders 80, 65-72	1	1	ARHA	c.991G>T	c.2087G>T	p.D331Y	p.G696V
Zhao (2020) Brain 143(7), 2220-2234	9	9	ARPD	c.1732C>T	c.1732C>T	p.R578W	p.R578W
			ARPD	c.991G>T	c.991G>T	p.D331Y	p.D331Y
			ARPD	c.238G>A	c.1472A>G	p.A80T	p.K491R
			ARPD	c.991G>T	c.1A>G	p.D331Y	p.M1V (Aberrant start codon)
			ARPD	c.1637G>A	c.967G>A	p.R546Q	p.V323M
			ARPD	c.203G>A	c.203G>A	p.G68E	p.G68E
			EOPD	c.991G>T	c.991G>T	p.D331Y	p.D331Y
			EOPD	c.1486C>T	c.1192_1193insCA	p.R496W	p.Q398Pfs*18
			EOPD	c.991G>T	c.496dupG	p.D331Y	p.E166Gfs*31
Shen (2019) Front Neurol 10, 915	1	1	EOPD	c.991G>T	c.1427+1G>A	p.D331Y	-
Ji (2019) Parkinsonism Relat Disord 65, 159-164	1	1	Adult onset ataxia	c.1648delC	c.991G>T	p.R550Gfs*15	p.D331Y
Ma (2019) Zhonghua Yi Xue Za Zhi 99, 354	3	1	ANAD	c.238G>A	c.991G>T	p.A80T	p.D331Y
			ANAD	c.238G>A	c.991G>T	p.A80T	p.D331Y
			ANAD	c.238G>A	c.991G>T	p.A80T	p.D331Y
Lu (2019) Zhongguo Dang Dai Er Ke Za Zhi 21, 851	2	2	INAD	c.1772G>A	c.1957G>A	p.R591Q	p.G653S
			INAD	c.1743-1G>T	c.1984C>G	-	p.L662V
Lin (2019) Movement Disorders 34(4), 506-515	2	2	EOPD	c.991G>T	c.991G>T	p.D331Y	p.D331Y
			EOPD	c.991G>T	c.991G>T	p.D331Y	p.D331Y
Chen (2018) Parkinsonism Relat Disord 49, 88	5	4	HSP	c.1117G>A	c.1511C>T	p.G373R	p.S504L
			EOPD	c.668C>T	c.1915G>A	p.P223L	p.A639T
			EOPD	c.991G>T	c.1982C>T	p.D331Y	p.T661M
			HSP	c.991G>T	c.2218G>A	p.D331Y	p.G740R
			HSP	c.1117G>A	c.1511C>T	p.G373R	p.S504L
Xiao (2018) Am J Med Genet A 176, 107	1	1	Developmental delay	c.1077G>A	c.1077G>A	p.M358IfsX	p.M358IfsX
Wang (2018) Exp Ther Med 16, 1290	1	1	INAD	c.1A>G	c.496dupG	p.M1V (Aberrant start codon)	p.E166Gfs*32
Guo (2017) Mol Neurobiol 54, 4636	1	1	ANAD	c.1634A>G	c.1077G>A	p.K545R	p.S359S
Li (2016) Exp Ther Med 12, 3387	2	1	INAD	c.1A>G	c.1771C>T	p.M1V (Aberrant start codon)	p.R591W
			INAD	c.1A>G	c.1771C>T	p.M1V (Aberrant start codon)	p.R591W
Wang (2016) Zhonghua Yi Xue Yi Chuan Xue Za Zhi 33, 64	1	1	INAD	c.68G>A	c.68G>A	p.R23Q	p.R23Q
Xie (2015) Parkinsonism Relat Disord 21, 420	2	2	EOPD	c.991G>T	c.991G>T	p.D331Y	p.D331Y
			EOPD	c.991G>T	c.991G>T	p.D331Y	p.D331Y
Zhang (2013) Eur J Neurol 20, 322	19	19	INAD	c.1A>G	c.109C>T	p.M1V (Aberrant start codon)	p.R37X
			INAD	c.1117G>A	c.1970C>T	p.G373R	p.A657V
			INAD	c.1A>G	c.1111G>A	p.M1V (Aberrant start codon)	p.V371M
			INAD	c.1117G>A	c.1633A>G	p.G373R	p.K545E
			INAD	c.1610T>A	c.1610T>A	p.M537K	p.M537K
			INAD	c.238G>A	c.1970C>T	p.A80T	p.A657V
			INAD	c.116G>A	c.1117G>A	p.R39Q	p.G373R
			INAD	c.1427+1G>A	c.1427+1G>A	-	-
			INAD	c.1427+1G>A	c.1077G>A	-	p.M358IfsX
			INAD	c.1957G>A	c.2251G>T	p.G653S	p.E751X
			INAD	c.1903C>T	c.1903C>T	p.R635X	p.R635X
			INAD	c.1427+1G>A	c.1077G>A	-	p.M358IfsX
			INAD	c.171C>A	c.171C>A	p.C57X	p.C57X
			INAD	c.109C>T	c.692G>T	p.R37X	p.G231V
			INAD	c.28dupA	c.668C>A	p.T10Nfs11	p.P223Q
			INAD	c.373delC	c.2261G>T	p.H124LfsX324	p.G754V
			INAD	c.1093C>T	c.1496C>T	p.R365X	p.A499V
			INAD	c.668C>A	c.668C>A	p.P223Q	p.P223Q
			late-onset PLAN	c.1117G>A	c.2065A>T	p.G373R	p.I689F
Lu (2012) Am J Med Genet B Neuropsychiatr Genet 159B, 183	3	3	EOPD	c.991G>T	c.991G>T	p.D331Y	p.D331Y
			EOPD	c.991G>T	c.1077G>A	p.D331Y	p.M358IfsX
			EOPD	c.991G>T	c.1077G>A	p.D331Y	p.M358IfsX
Shi (2011) Neurology 77, 75	1	1	AREP	c.991G>T	c.991G>T	p.D331Y	p.D331Y
Wu (2009) Eur J Neurol 16, 240	8	8	INAD	c.1A>G	c.109C>T	p.M1V (Aberrant start codon)	p.R37X
			INAD	c.1771C>T	c.1970C>T	p.R591W	p.A657V
			INAD	c.1A>G	c.1111G>A	p.M1V (Aberrant start codon)	p.V371M
			INAD	c.1117G>A	c.1633A>G	p.G373R	p.K545E
			INAD	c.238G>A	c.1970C>T	p.A80T	p.A657V
			INAD	c.1771C>T	c.116G>T	p.R591W	p.R39Q
			INAD	c.1427+1G>A	c.1427+1G>A	-	-
			INAD	c.929T>A	c.1427+1G>A	p.V310E	-
Wu-Chou (2009) Parkinsonism Relat Disord 15S2, S187	2	2	PD	c.991G>T	c.991G>T	p.D331Y	p.D331Y
			PD	c.991G>T	c.1077G>A	p.D331Y	p.M358IfsX
Abbreviations: DP dystonia-parkinsonism; EOPD early-onset Parkinson’s disease; INAD infantile neuroaxonal dystrophy; ARHA autosomal recessive hereditary ataxia; ARPD autosomal-recessive familial Parkinson’s disease; ANAD atypical neuroaxonal dystrophy; HSP hereditary spastic hemiplegia; PLAN Phospholipase A2-associated neurodegeneration; AREP autosomal recessive early-onset parkinsonism; PD Parki…

## Sheet: Table S2
Table S2: Features of PLA2G6 variants identified in this study
Exon	Nucleotide change	Amino acid change	Mutation type	1000 Genomes Project	ExAc	Allele_Count (In-house data, N=4044)	SIFT	Poly Phen-2	Muta-tion	dbSNP ID	HGMD	Family segregation	ACMG evidence	ACMG classification
7	c.967G>A	p.V323M	Missense	0	0	0	D	D	D	NA	novel	Yes	PM1,PM2,PP1,PP2	Likely pathogenic
7	c.991G>T	p.D331Y	Missense	0.000199	4.8e-05	0.00118483	D	D	D	rs199935023	known	Yes	PM1,PM2,PM3,PP1,PP2,PP3,PP5	Likely pathogenic
7	c.1077G>A	p.M358IfsX	Missense	0	0	0	NA	NA	NA	rs368497893	known	NA	PVS1,PM2,PP3,PP5	Pathogenic
8	c.1117G>A	p.G373R	Missense	0	0	0.00118483	D	D	D	rs587784327	known	Yes	PM1,PM2,PP1,PP2,PP3,PP5	Likely pathogenic
10	c.1427+2T>A	-	Splicing	0	0	0	NA	NA	NA	NA	known	Yes	PVS1,PP1,PP3	Pathogenic
11	c.1450G>T	p.D484Y	Missense	0	0	0	D	D	D	NA	novel	Yes	PM1,PM2,PM5,PP1,PP2,PP3	Likely pathogenic
12	c.1631T>C	p.M544T	Missense	0	0	0	D	D	D	NA	novel	Yes	PM1,PM2,PM3,PP2,PP3	Likely pathogenic
12	c.1670C>T	p.S557L	Missense	0	2e-05	0	D	A	D	rs769047790	known	NA	PM1,PM2,PP2,PP3	Likely pathogenic
14	c.1915delG	p.A639Qfs*27	Deletion	0	0	0	NA	NA	NA	NA	novel	Yes	PVS1,PM2,PP1	Pathogenic
Abbreviations: The impact of non-synonymous protein-coding region variants were determined using prediction software including SIFT, PolyPhen-2 and Mutation Taste. SIFT results as Tolerated (T) or Deleterious (D). PolyPhen-2 results as Unknown (UN), Benign (B), Possibly Damaging (P) or Probably Damaging (D). Mutation Taste results as Tolerated (T), Disease causing (D) and Disease causing automati…

## Sheet: Table S3
Table S3: Detailed clinical features of PLA2G6-related parkinsonism in 22 Chinese and 16 European patients*
Reference(s)	Internal ID in the corresponding reference	Case #	Pedigree #	Family member	Gender（female/male）	Ethnicity	Age onset	Disease duration at last assessment	Parkinsonism	Rest tremor	Bradykinesia	Rigidity	Dystonia	Myoclonus	Postural impairment	Gait disturbance	Cognitive decline	Psychiatric features	Dysarthria	Pyramidal signs	Cerebellar signs	Auto-mic dysfunction	Eye movement ab-rmalities	Dysphagia	Iron deposition	Cerebral atrophy	Cerebellar atrophy
This study	Case 2	1	1	Proband	Male	Chinese	15	10	+	-	+	+	+	-	+	+	+	-	+	-	+	+	+	-	+	-	+
This study	Case 3	2	2	Proband	Male	Chinese	20	20	+	-	+	+	+	-	+	+	+	-	+	+	+	-	+	+	-	+	+
This study	Case 4	3	3	Proband	Male	Chinese	29	1	+	+	+	+	+	-	+	+	-	+	+	+	-	+	-	-	-	-	+
This study	Case 5	4	4	Proband	Male	Chinese	31	1	+	+	-	+	+	-	+	+	+	-	+	-	+	+	+	-	-	+	+
This study	Case 6	5	5	Proband	Female	Chinese	35	5	+	+	+	+	+	-	+	+	+	+	+	+	-	+	-	+	+	+	+
Wu-Chou (2009) Parkinsonism Relat Disord 15S2, S187		6	6	Proband	Female	Taiwanese	<31	NA	+	NA	+	+	-	NA	NA	NA	NA	NA	NA	NA	NA	NA	NA	NA	NA	NA	NA
Wu-Chou (2009) Parkinsonism Relat Disord 15S2, S187		7	7	Proband	Female	Taiwanese	<31	NA	+	NA	+	+	+	NA	NA	NA	+	+	NA	NA	NA	NA	NA	NA	-	+	+
Shi (2011) Neurology 77, 75	Subject IV:2	8	8	Proband	Male	Chinese	37	6	+	+	+	+	NA	NA	+	+	-	NA	NA	-	NA	-	-	NA	-	-	-
Lu (2012) Am J Med Genet B Neuropsychiatr Genet 159B, 183	Patient 1	9	9	Proband	Female	Taiwanese (Chinese)	30	9	+	-	+	+	-	NA	NA	NA	-	+	NA	NA	-	NA	NA	NA	-	-	-
Lu (2012) Am J Med Genet B Neuropsychiatr Genet 159B, 183	Patient 2	10	10	Proband	Female	Taiwanese (Chinese)	8	20	+	+	+	+	+	NA	NA	+	+	+	+	NA	NA	+	NA	NA	-	+	+
Lu (2012) Am J Med Genet B Neuropsychiatr Genet 159B, 183	Patient 3	11	11	Proband	Female	Taiwanese (Chinese)	19	12	+	+	+	+	+	NA	NA	+	+	+	+	NA	+	+	+	NA	-	+	+
Zhang (2013) Eur J Neurol 20, 322	Case 26	12	12	Proband	Male	Chinese	14	4	+	+	+	NA	+	NA	+	+	-	+	+	-	+	NA	-	NA	+	-	+
Xie (2015) Parkinsonism Relat Disord 21, 420	Patient A	13	13	Proband	Male	Chinese	36	3	+	+	+	+	-	NA	+	+	-	NA	NA	NA	+	NA	NA	NA	-	-	-
Xie (2015) Parkinsonism Relat Disord 21, 420	Patient B	14	14	Proband	Male	Chinese	36	2	+	+	+	+	-	NA	+	+	NA	NA	NA	NA	-	NA	NA	NA	-	-	-
Chen (2018) Parkinsonism Relat Disord 49, 88	Case 2	15	15	Proband	Male	Chinese	27	1	+	+	+	+	NA	NA	+	+	NA	-	-	+	-	NA	-	NA	+	-	+
Chen (2018) Parkinsonism Relat Disord 49, 88	Case 3	16	16	Proband	Male	Chinese	29	2	+	+	+	+	+	NA	NA	+	-	-	+	+	-	+	-	NA	+	-	+
Shen (2019) Front Neurol 10, 915	The case	17	17	Proband	Male	Chinese	30	3	+	NA	+	+	NA	NA	+	+	+	NA	NA	NA	+	NA	NA	NA	+	-	+
Lin (2019) Movement Disorders 34(4), 506-515	YPD020	18	18	Proband	Female	Taiwanese	NA	NA	+	NA	+	NA	-	NA	NA	NA	NA	+	NA	NA	+	NA	NA	NA	-	NA	NA
Lin (2019) Movement Disorders 34(4), 506-515	YPD301	19	19	Proband	Female	Taiwanese	NA	NA	+	NA	+	NA	-	NA	NA	NA	NA	+	NA	NA	NA	NA	NA	NA	-	NA	NA
Chu (2020) BMC Neurol 20, 101	Patient 1	20	20	Proband	Male	Chinese	18	18	+	NA	+	+	+	NA	NA	+	+	+	+	-	NA	NA	NA	NA	-	+	+
Chu (2020) BMC Neurol 20, 101	Patient 2	21	21	Proband	Female	Chinese	30	18	+	NA	+	+	-	NA	NA	+	NA	+	NA	-	-	NA	NA	NA	-	-	-
Chu (2020) BMC Neurol 20, 101	Patient 3	22	22	Proband	Female	Chinese	26	10	+	NA	+	NA	-	NA	NA	+	-	+	NA	+	-	NA	NA	NA	-	-	-
Bower (2011) Movement Disorders 26(9),1768-1769	Sibling 1	1	1	Proband	Female	French, German, Irish, English	18	8	+	-	+	+	+	NA	+	+	NA	+	NA	+	+	NA	NA	NA	+	-	+
Bower (2011) Movement Disorders 26(9),1768-1769	Sibling 2	2	1	Sister	Female	French, German, Irish, English	17	6	+	-	+	+	+	NA	NA	+	NA	+	NA	-	+	NA	+	NA	+	-	+
Klein (2016) Movement Disorders 31(12),1927-1929	Subject II:2	3	2	Proband	Female	Portuguese-Azorean and French Canadian	21	31	+	+	+	+	+	NA	+	+	+	+	NA	NA	+	NA	NA	NA	NA	NA	NA
Klein (2016) Movement Disorders 31(12),1927-1929	Subject II:3	4	2	Sister	Female	Portuguese-Azorean and French Canadian	41	NA	+	-	+	+	NA	NA	NA	NA	+	+	NA	NA	NA	NA	NA	NA	NA	-	-
Erro (2016) Movement disorders clinical practice 4(1), 125-128 ; Illingworth (2014) Molecular genetics and metabolism 112(2), 183-189	Case 2；Case 5	5	3	Proband	Female	Caucasian	3	15	+	NA	+	NA	+	NA	NA	+	+	NA	+	+	NA	NA	+	+	+	-	+
Michelis (2017) Parkinsonism Relat Disord 37, 111-113	The case	6	4	Proband	Male	Caucasian (German group)	4	33	+	+	+	-	+	+	NA	+	+	+	+	+	+	NA	-	NA	-	-	+
Wirth (2017) Parkinsonism Relat Disord 41, 127-129	Case 1	7	5	Proband	Male	Caucasian	23	3	+	-	+	+	+	NA	NA	NA	NA	+	NA	NA	+	NA	NA	NA	-	-	-
Wirth (2017) Parkinsonism Relat Disord 41, 127-129	Case 2	8	6	Proband	Male	Caucasian	27	20	+	+	+	+	NA	NA	NA	NA	+	+	NA	NA	NA	NA	NA	NA	-	-	-
Paisán-Ruiz (2012) Neurobiology of aging 33(4), 814-823	Case 1	9	7	Proband	Female	British	18	18	+	-	+	+	-	NA	+	+	+	+	+	+	NA	+	-	+	-	-	-
Magrinelli (2022) Movement disorders: official journal of the Movement Disorder Society 37(1), 148-161	Case 1	10	8	Proband	Female	British	27	16	+	+	+	+	+	+	+	+	+	+	+	+	+	NA	-	NA	-	-	-
Magrinelli (2022) Movement disorders: official journal of the Movement Disorder Society 37(1), 148-161	Case 2	11	9	Proband	Female	British	29	7	+	-	+	+	+	+	+	+	+	+	+	+	+	+	+	NA	+	-	-
Magrinelli (2022) Movement disorders: official journal of the Movement Disorder Society 37(1), 148-161	Case 12	12	10	Proband	Male	German	22	2	+	+	+	+	-	-	+	+	+	-	+	+	+	-	-	+	-	+	+
Paisán-Ruiz (2012) Neurobiology of aging 33(4), 814-823	Case 2	13	11	Proband	Female	Greek	22	10	+	+	+	+	+	NA	+	+	+	+	+	+	+	NA	+	+	+	+	-
Agarwal (2012) Movement disorders: official journal of the Movement Disorder Society 27(13), 1698-1699	The case	14	12	Proband	Male	Scandinavian	14	10	+	-	+	NA	-	+	+	+	+	+	NA	+	+	NA	+	NA	+	-	-
Malaguti (2015) Parkinsonism Relat Disord 21(3), 337-339	The case	15	13	Proband	Female	Italian	27	3	+	-	+	+	+	NA	+	+	+	+	+	+	-	+	+	NA	+	+	-
Erro (2016) Movement disorders clinical practice 4(1), 125-128	Case 1	16	14	Proband	Male	Italian	6	18	+	-	+	+	NA	NA	+	+	+	+	NA	+	-	NA	NA	NA	+	-	+
Abbreviations: *The table S3 was modified from Magrinelli et al. 2022 (https://doi.org/10.1002/mds.28807); In the tables, yellow shadings indicated the Chinese, pink shading indicated the European; NA, not available.

## Sheet: Table S4
Table S4 Clinical features of patients with PLA2G6-related parkinsonism in different populations
Ethnicity (cases number)	Chinese (22)	European (16)	p-value
Gender（female/male）	10/12	10/6	0.3423
Age at onset, mean (SD), year	26.11 (8.51)	19.94 (9.94)	0.06
Disease duration, mean (SD), year	8.06 (6.91)	12.50 (9.83)	0.13
Parkinsonism	1	1	>0.99
Rest tremor	0.5	0.375	0.5205
Bradykinesia	0.954545	1	>0.99
Rigidity	0.818182	0.8125	>0.99
Dystonia	0.5	0.625	0.5205
Myoclonus	0	0.25	0.04*
Postural impairment	0.5	0.625	0.5205
Gait disturbance	0.772727	0.8125	0.7127
Cognitive decline	0.409091	0.8125	0.02*
Psychiatric features	0.545455	0.875	0.04*
Dysarthria	0.454545	0.5	>0.99
Pyramidal signs	0.272727	0.6875	0.0534
Cerebellar signs	0.3636	0.625	0.1881
Autonomic dysfunction	0.318182	0.1875	0.4694
Eye movement abnormalities	0.181818	0.375	0.2674
Dysphagia	0.0909091	0.25	0.217
Iron deposition	0.272727	0.5	0.187
Cerebral atrophy	0.318182	0.1875	0.4694
Cerebellar atrophy	0.590909	0.4375	0.5118
Abbreviations:* means p< 0.05
